# Supplementary material for: Chronic rhinosinusitis is not associated with increased incidence of acute myocardial infarction: A national population-based study
Source: PLoS One. 2023 Sep 27;18(9):e0286048. doi: 10.1371/journal.pone.0286048 (PMC10530029; doi:10.1371/journal.pone.0286048)
Supplement: S1 Table — (XLSX) [file pone.0286048.s001.xlsx]

## Sheet: Sheet1
	Sensitivity	Specificity	Positive predictive value	Negative predictive value
2 clinic visits	0.77551	0.880597	0.76	0.889447
3 clinic visits	0.653061	0.945274	0.853333	0.848214
4 clinic visits	0.479592	0.985075	0.94	0.795181
5 clinic visit	0.244898	0.995025	0.96	0.729927
